# Supplementary material for: Impact of Ants on the Order Composition of Canopy Arthropod Communities in Temperate and Tropical Forests
Source: Animals (Basel). 2025 Jun 28;15(13):1914. doi: 10.3390/ani15131914 (PMC12249239; doi:10.3390/ani15131914)
Supplement: Supplementary file 1 [file animals-15-01914-s001.zip]

Archive with 1 entries (1 files):
- animals-3675379-supplementary.pdf
